# Supplementary material for: Morphological and molecular identification of four new resupinate species of Lyomyces (Hymenochaetales) from southern China
Source: MycoKeys. 2020 Mar 26;65:101–18. doi: 10.3897/mycokeys.65.48660 (PMC7125236; doi:10.3897/mycokeys.65.48660)
Supplement: XML Treatment for Lyomyces cremeus [file mycokeys.65.48660-treatment2.xml]

<!DOCTYPE tp:taxon-treatment
  PUBLIC "-//TaxonX//DTD Taxonomic Treatment Publishing DTD v0 20100105//EN" "tax-treatment-NSO.dtd">
<tp:taxon-treatment xmlns:tp="http://www.plazi.org/taxpub"><tp:treatment-meta><kwd-group><label>Taxon classification</label><kwd><named-content xmlns:xlink="http://www.w3.org/1999/xlink" content-type="kingdom">Fungi</named-content></kwd><kwd><named-content xmlns:xlink="http://www.w3.org/1999/xlink" content-type="order">Polyporales</named-content></kwd><kwd><named-content xmlns:xlink="http://www.w3.org/1999/xlink" content-type="family">Meruliaceae</named-content></kwd></kwd-group><mixed-citation publication-type="journal"><person-group><name><surname>Chen</surname><given-names>Jun-Zhu</given-names></name><name><surname>Zhao</surname><given-names>Chang-Lin</given-names></name></person-group><article-title>Morphological and molecular identification of four new resupinate species of <italic><tp:taxon-name><tp:taxon-name-part taxon-name-part-type="genus" reg="Lyomyces">Lyomyces</tp:taxon-name-part></tp:taxon-name></italic> (<tp:taxon-name><tp:taxon-name-part taxon-name-part-type="order">Hymenochaetales</tp:taxon-name-part></tp:taxon-name>) from southern China</article-title><source>MycoKeys</source><day>26</day><month>3</month><year>2020</year><volume>65</volume><fpage>101</fpage><lpage>118</lpage><pub-id pub-id-type="doi">10.3897/mycokeys.65.48660</pub-id></mixed-citation></tp:treatment-meta><tp:nomenclature><tp:taxon-name><object-id xmlns:xlink="http://www.w3.org/1999/xlink" content-type="arpha" xlink:type="simple">C9612282-0541-5753-91E4-857E11CA0545</object-id>
            <tp:taxon-name-part taxon-name-part-type="genus" reg="Lyomyces">Lyomyces</tp:taxon-name-part>
            <tp:taxon-name-part taxon-name-part-type="species" reg="cremeus">cremeus</tp:taxon-name-part>
            <object-id xmlns:xlink="http://www.w3.org/1999/xlink" content-type="mycobank" xlink:type="simple">834037</object-id>
          </tp:taxon-name><tp:taxon-authority>C.L. Zhao</tp:taxon-authority><tp:taxon-status xmlns:xlink="http://www.w3.org/1999/xlink" xlink:type="simple">sp. nov.</tp:taxon-status><xref ref-type="fig" rid="F3">Figs 3</xref><xref ref-type="fig" rid="F7">, 7</xref></tp:nomenclature><tp:treatment-sec sec-type="Holotype" id="SECID0EQRAG"><title>Holotype.</title><p>China. Yunnan Province: Jingdong County, Taizhong Town, Ailaoshan Ecological Station, on fallen branch of angiosperm, 23 August 2018, CLZhao 8295 (<named-content xmlns:xlink="http://www.w3.org/1999/xlink" content-type="dwc:institutional_code" xlink:type="simple">SWFC</named-content>).</p></tp:treatment-sec><tp:treatment-sec sec-type="etymology" id="SECID0E2RAG"><title>Etymology.</title><p>The epithet <italic>cremeus</italic> (Lat.): refers to the cream hymenial surface.</p></tp:treatment-sec><tp:treatment-sec sec-type="Basidiomata" id="SECID0ELSAG"><title>Basidiomata.</title><p>Annual, resupinate, ceraceous when fresh, becoming membranaceous upon drying, up to 13 cm long and 5 cm wide, 50–100 µm thick. Hymenial surface smooth, pale cream when fresh, turn cream upon drying. Margin narrow, white to cream.</p></tp:treatment-sec><tp:treatment-sec sec-type="Hyphal system" id="SECID0EQSAG"><title>Hyphal system.</title><p>Monomitic; generative hyphae with clamp connections, hyaline, thick-walled, branched, 3–5 µm in diameter, <abbrev xmlns:xlink="http://www.w3.org/1999/xlink" xlink:title="Melzer’s reagent" id="ABBRID0EWSAG" xlink:type="simple">IKI</abbrev>–, cyanophilous; tissues unchanged in <abbrev xmlns:xlink="http://www.w3.org/1999/xlink" xlink:title="5% potassium hydroxide" id="ABBRID0E1SAG" xlink:type="simple">KOH</abbrev>. Numerous crystals present among hyphae.</p></tp:treatment-sec><tp:treatment-sec sec-type="Hymenium" id="SECID0E5SAG"><title>Hymenium.</title><p>Two kinds of cystidia: 1) capitate, hyaline, thin-walled, 20–40 × 3–5 µm, smooth or slightly encrusted; 2) tapering, hyaline, thin-walled, 18–35 × 3–4.5 µm, smooth or slightly encrusted; cystidioles present, hyaline, thin-walled, 15–20 × 2.5–4 µm. Basidia clavate, with four sterigmata and a basal clamp connection, 9–18.5 × 3–6 µm.</p></tp:treatment-sec><tp:treatment-sec sec-type="Spores" id="SECID0EDTAG"><title>Spores.</title><p>Basidiospores ellipsoid, hyaline, thin-walled to slightly thick-walled, smooth, <abbrev xmlns:xlink="http://www.w3.org/1999/xlink" xlink:title="Melzer’s reagent" id="ABBRID0EJTAG" xlink:type="simple">IKI</abbrev>–, cyanophilous, guttulate, 4.5–5.6(–5.8) × 3.3–4.3(–4.5) µm, L = 5.01 µm, W = 3.94 µm, Q = 1.25–1.3 (n = 90/3).</p></tp:treatment-sec><tp:treatment-sec sec-type="ecology" id="SECID0ENTAG"><title>Ecology and distribution.</title><p>Lignicolous, causing a white rot. China.</p></tp:treatment-sec><tp:treatment-sec sec-type="material" id="SECID0ESTAG"><title>Additional specimens examined.</title><p>China. Yunnan Province: Yuxi, Xinping County, Shimenxia Forestry Park, on fallen branch of angiosperm, 21 August 2017, CLZhao 2812; Puer, Jingdong County, Wuliangshan National Nature Reserve, on fallen branch of angiosperm, 5 October 2017, CLZhao 4138 (<named-content xmlns:xlink="http://www.w3.org/1999/xlink" content-type="dwc:institutional_code" xlink:type="simple">SWFC</named-content>).</p><fig id="F3" position="float" orientation="portrait"><object-id xmlns:xlink="http://www.w3.org/1999/xlink" content-type="doi" xlink:type="simple">10.3897/mycokeys.65.48660.figure3</object-id><object-id xmlns:xlink="http://www.w3.org/1999/xlink" content-type="arpha" xlink:type="simple">60F72EB3-DF2F-5D23-80E9-B1241CBCAEDA</object-id><label>Figure 3.</label><caption><p>Basidiomata of <italic><tp:taxon-name><tp:taxon-name-part taxon-name-part-type="genus" reg="Lyomyces">Lyomyces</tp:taxon-name-part> <tp:taxon-name-part taxon-name-part-type="species" reg="cremeus">cremeus</tp:taxon-name-part></tp:taxon-name></italic> (holotype). Scale bars: 1 cm (<bold>A</bold>); 5 mm (<bold>B</bold>).</p></caption><graphic xmlns:xlink="http://www.w3.org/1999/xlink" xlink:href="mycokeys-65-101-g003.jpg" position="float" orientation="portrait" xlink:type="simple" id="oo_394449.jpg"><uri content-type="original_file" xlink:type="simple">https://binary.pensoft.net/fig/394449</uri></graphic></fig></tp:treatment-sec><tp:treatment-sec><!--Section generated to contain objects referenced in tp:taxon-treatment.--><fig id="F7" position="float" orientation="portrait"><object-id xmlns:xlink="http://www.w3.org/1999/xlink" content-type="doi" xlink:type="simple">10.3897/mycokeys.65.48660.figure7</object-id><object-id xmlns:xlink="http://www.w3.org/1999/xlink" content-type="arpha" xlink:type="simple">BE17F724-56E0-56BB-8884-E45251BC7D14</object-id><label>Figure 7.</label><caption><p>Microscopic structures of <italic><tp:taxon-name><tp:taxon-name-part taxon-name-part-type="genus" reg="Lyomyces">Lyomyces</tp:taxon-name-part> <tp:taxon-name-part taxon-name-part-type="species" reg="cremeus">cremeus</tp:taxon-name-part></tp:taxon-name></italic> (drawn from the holotype) <bold>A</bold> basidiospores <bold>B</bold> basidia and basidioles <bold>C</bold> cystidia <bold>D</bold> cystidioles <bold>E</bold> a cross section of basidiomata. Scale bars: 5 μm (<bold>A</bold>); 10 μm (<bold>B–E</bold>).</p></caption><graphic xmlns:xlink="http://www.w3.org/1999/xlink" xlink:href="mycokeys-65-101-g007.jpg" position="float" orientation="portrait" xlink:type="simple" id="oo_394453.jpg"><uri content-type="original_file" xlink:type="simple">https://binary.pensoft.net/fig/394453</uri></graphic></fig></tp:treatment-sec></tp:taxon-treatment>
