# Supplementary material for: Morphological and molecular identification of four new resupinate species of Lyomyces (Hymenochaetales) from southern China
Source: MycoKeys. 2020 Mar 26;65:101–18. doi: 10.3897/mycokeys.65.48660 (PMC7125236; doi:10.3897/mycokeys.65.48660)
Supplement: XML Treatment for Lyomyces macrosporus [file mycokeys.65.48660-treatment3.xml]

<!DOCTYPE tp:taxon-treatment
  PUBLIC "-//TaxonX//DTD Taxonomic Treatment Publishing DTD v0 20100105//EN" "tax-treatment-NSO.dtd">
<tp:taxon-treatment xmlns:tp="http://www.plazi.org/taxpub"><tp:treatment-meta><kwd-group><label>Taxon classification</label><kwd><named-content xmlns:xlink="http://www.w3.org/1999/xlink" content-type="kingdom">Fungi</named-content></kwd><kwd><named-content xmlns:xlink="http://www.w3.org/1999/xlink" content-type="order">Polyporales</named-content></kwd><kwd><named-content xmlns:xlink="http://www.w3.org/1999/xlink" content-type="family">Meruliaceae</named-content></kwd></kwd-group><mixed-citation publication-type="journal"><person-group><name><surname>Chen</surname><given-names>Jun-Zhu</given-names></name><name><surname>Zhao</surname><given-names>Chang-Lin</given-names></name></person-group><article-title>Morphological and molecular identification of four new resupinate species of <italic><tp:taxon-name><tp:taxon-name-part taxon-name-part-type="genus" reg="Lyomyces">Lyomyces</tp:taxon-name-part></tp:taxon-name></italic> (<tp:taxon-name><tp:taxon-name-part taxon-name-part-type="order">Hymenochaetales</tp:taxon-name-part></tp:taxon-name>) from southern China</article-title><source>MycoKeys</source><day>26</day><month>3</month><year>2020</year><volume>65</volume><fpage>101</fpage><lpage>118</lpage><pub-id pub-id-type="doi">10.3897/mycokeys.65.48660</pub-id></mixed-citation></tp:treatment-meta><tp:nomenclature><tp:taxon-name><object-id xmlns:xlink="http://www.w3.org/1999/xlink" content-type="arpha" xlink:type="simple">BDE71C96-59A9-514A-9643-06C9AC9BF430</object-id>
            <tp:taxon-name-part taxon-name-part-type="genus" reg="Lyomyces">Lyomyces</tp:taxon-name-part>
            <tp:taxon-name-part taxon-name-part-type="species" reg="macrosporus">macrosporus</tp:taxon-name-part>
            <object-id xmlns:xlink="http://www.w3.org/1999/xlink" content-type="mycobank" xlink:type="simple">834038</object-id>
          </tp:taxon-name><tp:taxon-authority>C.L. Zhao</tp:taxon-authority><tp:taxon-status xmlns:xlink="http://www.w3.org/1999/xlink" xlink:type="simple">sp. nov.</tp:taxon-status><xref ref-type="fig" rid="F4">Figs 4</xref><xref ref-type="fig" rid="F8">, 8</xref></tp:nomenclature><tp:treatment-sec sec-type="Holotype" id="SECID0EKWAG"><title>Holotype.</title><p>China. Yunnan Province: Puer, Jingdong County, Taizhong Town, Ailaoshan National Nature Reserve, on fallen branch of angiosperm, 24 August 2018, CLZhao 8605 (holotype in <named-content xmlns:xlink="http://www.w3.org/1999/xlink" content-type="dwc:institutional_code" xlink:type="simple">SWFC</named-content>).</p></tp:treatment-sec><tp:treatment-sec sec-type="etymology" id="SECID0EVWAG"><title>Etymology.</title><p>The epithet <italic>macrosporus</italic> (Lat.): refers to the larger basidiospores.</p></tp:treatment-sec><tp:treatment-sec sec-type="Basidiomata" id="SECID0EFXAG"><title>Basidiomata.</title><p>Annual, resupinate, subceraceous when fresh, becoming pruinose upon drying, up to 22 cm long and 3 cm wide, 100–200 µm thick. Hymenial surface reticulate, cream when fresh, turning cream to buff upon drying. Margin narrow, white to buff.</p></tp:treatment-sec><tp:treatment-sec sec-type="Hyphal system" id="SECID0EKXAG"><title>Hyphal system.</title><p>Monomitic; generative hyphae with clamp connections, hyaline, thick-walled, branched, 2.5–4 µm in diameter, <abbrev xmlns:xlink="http://www.w3.org/1999/xlink" xlink:title="Melzer’s reagent" id="ABBRID0EQXAG" xlink:type="simple">IKI</abbrev>–, cyanophilous; tissues unchanged in <abbrev xmlns:xlink="http://www.w3.org/1999/xlink" xlink:title="5% potassium hydroxide" id="ABBRID0EUXAG" xlink:type="simple">KOH</abbrev>. Numerous crystals present among hyphae.</p></tp:treatment-sec><tp:treatment-sec sec-type="Hymenium" id="SECID0EYXAG"><title>Hymenium.</title><p>Three kinds of cystidia: 1) capitate, hyaline, thin-walled, 19–35 × 3–7 µm; 2) tapering, hyaline, thin-walled, 13–20 × 2.5–4 µm; 3) moniliform, hyaline, thin-walled, 15–22 × 4.5–6 µm; fusoid cystidioles present, hyaline, thin-walled, 15–20 × 2.5–4 µm. Basidia subclavate to clavate, constricted, hyaline, thin-walled, with four sterigmata and a basal clamp connection, 22.2–38 × 4.5–7 µm.</p></tp:treatment-sec><tp:treatment-sec sec-type="Spores" id="SECID0E4XAG"><title>Spores.</title><p>Basidiospores ellipsoid, hyaline, slightly thick-walled, smooth, <abbrev xmlns:xlink="http://www.w3.org/1999/xlink" xlink:title="Melzer’s reagent" id="ABBRID0EDYAG" xlink:type="simple">IKI</abbrev>–, cyanophilous, guttulate, (6.4–)6.7–8.9(–9.1) × 4.4–5.4(–5.7) µm, L = 7.84 µm, W = 4.93 µm, Q = 1.48–1.8 (n = 120/4).</p></tp:treatment-sec><tp:treatment-sec sec-type="ecology" id="SECID0EHYAG"><title>Ecology and distribution.</title><p>Lignicolous, causing a white rot. China.</p></tp:treatment-sec><tp:treatment-sec sec-type="material" id="SECID0EMYAG"><title>Additional specimens examined.</title><p>China. Yunnan Province: Puer, Jingdong County, Taizhong Town, Ailaoshan National Nature Reserve, on fallen branch of angiosperm, 4 October 2017, CLZhao 3951; Wuliangshan National Nature Reserve, on fallen branch of angiosperm, 6 October 2017, CLZhao 4516, CLZhao 4531 (<named-content xmlns:xlink="http://www.w3.org/1999/xlink" content-type="dwc:institutional_code" xlink:type="simple">SWFC</named-content>).</p><fig id="F4" position="float" orientation="portrait"><object-id xmlns:xlink="http://www.w3.org/1999/xlink" content-type="doi" xlink:type="simple">10.3897/mycokeys.65.48660.figure4</object-id><object-id xmlns:xlink="http://www.w3.org/1999/xlink" content-type="arpha" xlink:type="simple">7A77FA89-3519-5BAC-8EA9-2C9098CE3B3E</object-id><label>Figure 4.</label><caption><p>Basidiomata of <italic><tp:taxon-name><tp:taxon-name-part taxon-name-part-type="genus" reg="Lyomyces">Lyomyces</tp:taxon-name-part> <tp:taxon-name-part taxon-name-part-type="species" reg="macrosporus">macrosporus</tp:taxon-name-part></tp:taxon-name></italic> (holotype). Scale bars: 1 cm (<bold>A</bold>); 5 mm (<bold>B</bold>).</p></caption><graphic xmlns:xlink="http://www.w3.org/1999/xlink" xlink:href="mycokeys-65-101-g004.jpg" position="float" orientation="portrait" xlink:type="simple" id="oo_394450.jpg"><uri content-type="original_file" xlink:type="simple">https://binary.pensoft.net/fig/394450</uri></graphic></fig></tp:treatment-sec><tp:treatment-sec><!--Section generated to contain objects referenced in tp:taxon-treatment.--><fig id="F8" position="float" orientation="portrait"><object-id xmlns:xlink="http://www.w3.org/1999/xlink" content-type="doi" xlink:type="simple">10.3897/mycokeys.65.48660.figure8</object-id><object-id xmlns:xlink="http://www.w3.org/1999/xlink" content-type="arpha" xlink:type="simple">233FFEC1-187E-5C30-A5F0-BF29330686E6</object-id><label>Figure 8.</label><caption><p>Microscopic structures of <italic><tp:taxon-name><tp:taxon-name-part taxon-name-part-type="genus" reg="Lyomyces">Lyomyces</tp:taxon-name-part> <tp:taxon-name-part taxon-name-part-type="species" reg="macrosporus">macrosporus</tp:taxon-name-part></tp:taxon-name></italic> (drawn from the holotype) <bold>A</bold> basidiospores <bold>B</bold> basidia and basidioles <bold>C</bold> cystidia <bold>D</bold> cystidioles <bold>E</bold> a cross section of basidiomata. Scale bars: 10 μm (<bold>A–E</bold>).</p></caption><graphic xmlns:xlink="http://www.w3.org/1999/xlink" xlink:href="mycokeys-65-101-g008.jpg" position="float" orientation="portrait" xlink:type="simple" id="oo_394454.jpg"><uri content-type="original_file" xlink:type="simple">https://binary.pensoft.net/fig/394454</uri></graphic></fig></tp:treatment-sec></tp:taxon-treatment>
